# Supplementary material for: Development of a Technique Using Artificial Membrane for In Vitro Rearing of Body Lice Pediculus humanus humanus
Source: Insects. 2024 Feb 21;15(3):145. doi: 10.3390/insects15030145 (PMC10971218; doi:10.3390/insects15030145)
Supplement: Supplementary file 1 [file insects-15-00145-s001.zip]

Archive with 1 entries (1 files):
- insects-2797612-supplementary.pdf
